# Supplementary material for: Dietary Management Tools Improve the Dietary Skills of Patients with T2DM in Communities
Source: Nutrients. 2022 Oct 23;14(21):4453. doi: 10.3390/nu14214453 (PMC9654010; doi:10.3390/nu14214453)
Supplement: Supplementary file 1 [file nutrients-14-04453-s001.zip]

Archive with 1 entries (1 files):
- nutrients-1929075-supplementary.pdf
